# Supplementary material for: Procaryotic Diversity and Hydrogenotrophic Methanogenesis in an Alkaline Spring (La Crouen, New Caledonia)
Source: Microorganisms. 2021 Jun 23;9(7):1360. doi: 10.3390/microorganisms9071360 (PMC8307142; doi:10.3390/microorganisms9071360)
Supplement: Supplementary file 1 [file microorganisms-09-01360-s001.zip]

Archive with 1 entries (1 files):
- microorganisms-1244191-supplementary.pdf
